# Supplementary material for: Antimicrobial Resistance and Phylogenetic Relatedness of Salmonella Serovars in Indigenous Poultry and Their Drinking Water Sources in North Central Nigeria
Source: Microorganisms. 2024 Jul 26;12(8):1529. doi: 10.3390/microorganisms12081529 (PMC11356752; doi:10.3390/microorganisms12081529)
Supplement: Supplementary file 1 [file microorganisms-12-01529-s001.zip]

Archive with 1 entries (1 files):
- microorganisms-3112220-supplementary.pdf
